# Supplementary material for: Supplementation of a lacto-fermented rapeseed-seaweed blend promotes gut microbial- and gut immune-modulation in weaner piglets
Source: J Anim Sci Biotechnol. 2021 Jul 20;12:85. doi: 10.1186/s40104-021-00601-2 (PMC8290543; doi:10.1186/s40104-021-00601-2)
Supplement: Supplementary file 3 — Additional file 3: Table S1. The PCR primer sequences for ONT V1-V8 region 16S rRNA gene sequencing. [file 40104_2021_601_MOESM3_ESM.xlsx]

## Sheet: Table S1
Barcode-ID	sequence (5'-3')
BC01	GTCTCGTCCGCTCGGCACAAAGACACCGACAACTTTCTTGTCTCGTGGGCTCGG
BC02	GTTAGTTGATGTAGTACAGACGACTACAAACGGAATCGAGTCTCGTGGGCTCGG
BC03	GTCTCGTCCGCTCGGCCTGGTAACTGGGACACAAGACTCGTCTCGTGGGCTCGG
BC04	GTTAGTTGATGTAGTTAGGGAAACACGATAGAATCCGAAGTCTCGTGGGCTCGG
BC05	GTCTCGTCCGCTCGGAAGGTTACACAAACCCTGGACAAGGTCTCGTGGGCTCGG
BC06	GTTAGTTGATGTAGTGACTACTTTCTGCCTTTGCGAGAAGTCTCGTGGGCTCGG
BC07	GATATGATATAGATAAAGGATTCATTCCCACGGTAACACGTCTCGTGGGCTCGG
BC08	GTTAGTTGATGTAGTACGTAACTTGGTTTGTTCCCTGAAGTCTCGTGGGCTCGG
BC09	GTCTCGTCCGCTCGGAACCAAGACTCGCTGTGCCTAGTT'GTCTCGTGGGCTCGG
BC10	GTTAGTTGATGTAGTGAGAGGACAAAGGTTTCAACGCTTGTCTCGTGGGCTCGG
BC11	GTTAGTTGATGTAGTTCCATTCCCTCCGATAGATGAAACGTCTCGTGGGCTCGG
BC12	GTCTCGTCCGCTCGGTCCGATTCTGCTTCTTTCTACCTGGTCTCGTGGGCTCGG
BC13	GTCTCGTCCGCTCGGTCACACGAGTATGGAAGTCGTTCTGTCTCGTGGGCTCGG
BC14	TACATTGATGCATGGTCTATGGGTCCCAAGAGACTCGTTGTCTCGTGGGCTCGG
BC15	GTTAGTTGATGTAGTCAGTGGTGTTAGCGAGGTAGACCTGTCTCGTGGGCTCGG
BC16	TACATTGATGCATGGAGTACGAACCACTGTCAGTTGACGGTCTCGTGGGCTCGG
BC17	GTCTCGTCCGCTCGGATCAGAGGTACTTTCCTGGAGGGTGTCTCGTGGGCTCGG
BC18	GTTAGTTGATGTAGTGCCTATCTAGGTTGTTGGGTTTGGGTCTCGTGGGCTCGG
BC19	GTTAGTTGATGTAGTATCTCTTGACACTGCACGAGGAACGTCTCGTGGGCTCGG
BC20	GTTAGTTGATGTAGTATGAGTTCTCGTAACAGGACGCAAGTCTCGTGGGCTCGG
BC21	GTTAGTTGATGTAGTTAGAGAACGGACAATGAGAGGCTCGTCTCGTGGGCTCGG
BC22	GTTAGTTGATGTAGTCGTACTTTGATACATGGCAGTGGTGTCTCGTGGGCTCGG
BC23	GTCTCGTCCGCTCGGCGAGGAGGTTCACTGGGTAGTAAGGTCTCGTGGGCTCGG
BC24	GTTAGTTGATGTAGTCTAACCCATCATGCAGAACTATGCGTCTCGTGGGCTCGG
BC25	GTCTCGTCCGCTCGGCATTGCGTTGCATACCCAACTTAC'GTCTCGTGGGCTCGG
BC26	TACATTGATGCATGGATGAGAATGCGTAGTCGCTGTATGGTCTCGTGGGCTCGG
BC27	GTCTCGTCCGCTCGGTGTAAGAGGTGAATCTAACCGTCGGTCTCGTGGGCTCGG
BC28	GTTAGTTGATGTAGTGATACGGTGCCTTCTTAGGTTTCAGTCTCGTGGGCTCGG
BC29	GTTAGTTGATGTAGTGGTCTGTCAACCCAAGGTGTCTAGGTCTCGTGGGCTCGG
BC30	GTTAGTTGATGTAGTTGGGTCGAAGTAGATCCTCACTGAGTCTCGTGGGCTCGG
BC31	GTCTCGTCCGCTCGGCAATGTAACTGATTGCTGTACGCAGTCTCGTGGGCTCGG
BC32	GTTAGTTGATGTAGTATGACGTTGTCGGACTTCTACTGGGTCTCGTGGGCTCGG
BC33	GTCTCGTCCGCTCGGAGTTACCCAACCGTACCAAGTCTGGTCTCGTGGGCTCGG
BC34	GTTAGTTGATGTAGTGCCTTTGACTTGAGTTCTTCGTCCGTCTCGTGGGCTCGG
BC35	GTCTCGTCCGCTCGGGCAGTCCCTCAGCTTCGTAAGTAGGTCTCGTGGGCTCGG
BC36	GTTAGTTGATGTAGTTGTTTCCTCCTCTAACTGGGACATGTCTCGTGGGCTCGG
BC37	GTCTCGTCCGCTCGGTGATACTAAGCATCAATCGCAAGCGTCTCGTGGGCTCGG
BC38	GTTAGTTGATGTAGTTTCTCTGTATCGTCCTCCTGTGGTGTCTCGTGGGCTCGG
BC39	GTTAGTTGATGTAGTGAGAGGCTCTAGTTGACACTGTGGGTCTCGTGGGCTCGG
BC40	GTTAGTTGATGTAGTGGCTATCCTTGGTCATCCAAACTAGTCTCGTGGGCTCGG
BC41	GTTAGTTGATGTAGTCGTGTACTTCTCTGGACGAACTCCGTCTCGTGGGCTCGG
BC42	GTCTCGTCCGCTCGGCTGGCAGGTATGCCTTACACGTAGGTCTCGTGGGCTCGG
BC43	GTTAGTTGATGTAGTCTACCGTCGAGTCAACAACGAAAGGTCTCGTGGGCTCGG
BC44	GTTAGTTGATGTAGTGAGTGGGAAGGAACCCTTTCTACTGTCTCGTGGGCTCGG
BC45	GTCTCGTCCGCTCGGCACTGAAGGCATCTCTGTTGGATCGTCTCGTGGGCTCGG
BC46	GTTAGTTGATGTAGTCAGGAGAATGAAGTGGAACACAGCGTCTCGTGGGCTCGG
BC47	GTCTCGTCCGCTCGGGAACTACCTGTGGGAAAGTTGCACGTCTCGTGGGCTCGG
BC48	GTTAGTTGATGTAGTTACAGGTGTACCACGTTCCAGATGGTCTCGTGGGCTCGG
BC49	GTCTCGTCCGCTCGGCTAGATGTTCAAAGCTGCACCAGTGTCTCGTGGGCTCGG
BC50	GTTAGTTGATGTAGTACGCAGGAAGTTACCAAAGTCCATGTCTCGTGGGCTCGG
BC51	GTCTCGTCCGCTCGGGAGGACCCAGTAGGCTCATTCAACGTCTCGTGGGCTCGG
BC52	TACATTGATGCATGGGTCCACGAACAATCTTGTCTCTCAGTCTCGTGGGCTCGG
BC53	GTCTCGTCCGCTCGGCTTTGCATGAGACGGTCTGAATCTGTCTCGTGGGCTCGG
BC54	GTTAGTTGATGTAGTCATGCTCCTTAGTCAAAGCTCTTGGTCTCGTGGGCTCGG
BC55	GTCTCGTCCGCTCGGCGTAGATCAGGGTCTCATCTTCCAGTCTCGTGGGCTCGG
BC56	GTCTCGTCCGCTCGGTTCATGCCACCTGTTGAGTAGTGAGTCTCGTGGGCTCGG
BC57	TACATTGATGCATGGACTTCCGAAGGAGATTGACCTAGCGTCTCGTGGGCTCGG
BC58	GTTAGTTGATGTAGTTCAGACTCACGGAGGAGTAACCTGGTCTCGTGGGCTCGG
BC59	GTTAGTTGATGTAGTACCTTGCTTTCCCTTCTTGATTGAGTCTCGTGGGCTCGG
BC60	GTTAGTTGATGTAGTCCATAGAAGCCTTGGTTGAACATGGTCTCGTGGGCTCGG
BC61	TACATTGATGCATGGGTGCTGAGGCACATAGTACCCTCTGTCTCGTGGGCTCGG
BC62	GTTAGTTGATGTAGTTACGTCCTGAAGTAAGTGTGGGTGGTCTCGTGGGCTCGG
BC63	GTTAGTTGATGTAGTGTTCAAGACCCAGGAACTTCAGAAGTCTCGTGGGCTCGG
BC64	GTTAGTTGATGTAGTGAAAGTCGATGAACGGTGTCTGTCGTCTCGTGGGCTCGG
BC65	GTCTCGTCCGCTCGGCCTTGTCTGGAGGAAGACTGAGAAGTCTCGTGGGCTCGG
BC66	GTCTCGTCCGCTCGGGAAGTTAGAAGCCACAAGGATCGGGTCTCGTGGGCTCGG
BC67	TACATTGATGCATGGGGTGAGCACACGAGTATGACAAACGTCTCGTGGGCTCGG
BC68	GTCTCGTCCGCTCGGCCACCTTCGTGTTTGCTTAGATTCGTCTCGTGGGCTCGG
BC69	GTTAGTTGATGTAGTAGATCACATGAGGCTCGGACTGTAGTCTCGTGGGCTCGG
BC70	GTTAGTTGATGTAGTACACTCCATTCGTAGGATCTCGGTGTCTCGTGGGCTCGG
BC71	GTCTCGTCCGCTCGGCTGTTACTACCTGATGCTCCCAGGGTCTCGTGGGCTCGG
BC72	GTTAGTTGATGTAGTGTCGGTATGGAAGACAGTCAGCTAGTCTCGTGGGCTCGG
BC73	GTCTCGTCCGCTCGGGAGGGTTCTGTCATCCTGTTTCTTGTCTCGTGGGCTCGG
BC74	GTTAGTTGATGTAGTAGTGGAAGTGTTGGGATGCTTGTAGTCTCGTGGGCTCGG
BC75	GTCTCGTCCGCTCGGACAACAGGGTTCATCACAATGGTCGTCTCGTGGGCTCGG
BC76	GTTAGTTGATGTAGTGTCCAGGGTTGATGTAACAAGCATGTCTCGTGGGCTCGG
BC77	GTCTCGTCCGCTCGGGTTGTATCCCTGAGAAACAGGTCGGTCTCGTGGGCTCGG
BC78	GTTAGTTGATGTAGTTTCTGATTCAAAGGTTCGGTTGTTGTCTCGTGGGCTCGG
BC79	GTCTCGTCCGCTCGGCAGCAGTGAGAACTATCTCCGAGAGTCTCGTGGGCTCGG
BC80	GTTAGTTGATGTAGTGAATCGCTATCCTATGTTCATCCGGTCTCGTGGGCTCGG
BC81	GTCTCGTCCGCTCGGCCGAAACAACTTCACAAGATGAGGGTCTCGTGGGCTCGG
BC82	GTTAGTTGATGTAGTTAGTCCTGGAACTCGACATACCGTGTCTCGTGGGCTCGG
BC83	GTCTCGTCCGCTCGGTTCGACCTTACCTAGATCAAGCCAGTCTCGTGGGCTCGG
BC84	GTTAGTTGATGTAGTTGGCACAGGTTCTAGGTCCACTACGTCTCGTGGGCTCGG
BC85	GTCTCGTCCGCTCGGGATCATCCAACTAACTCCTCCGTTGTCTCGTGGGCTCGG
BC86	GTCTCGTCCGCTCGGTACTTACGCTTGTTGGGATCACCTGTCTCGTGGGCTCGG
BC87	GTCTCGTCCGCTCGGCCTCCCTAACAACAGGAGCATGTAGTCTCGTGGGCTCGG
BC88	GTTAGTTGATGTAGTCTGCTTCGGATCGGTAGTAGAAGAGTCTCGTGGGCTCGG
BC89	GTCTCGTCCGCTCGGCAACTAGCCAAACATTGATGCTGTGTCTCGTGGGCTCGG
BC90	GTTAGTTGATGTAGTGCCTCAAACCGTACCCTCTACATCGTCTCGTGGGCTCGG
BC91	TACATTGATGCATGGAGTAGCGTGAGTTCCTATGGAGCCGTCTCGTGGGCTCGG
BC92	GTCTCGTCCGCTCGGGGTCCTGTATCTTTCCACTCACAAGTCTCGTGGGCTCGG
BC93	GTCTCGTCCGCTCGGCCCAAGTCTGAAGTGATGGAAACTGTCTCGTGGGCTCGG
BC94	GTTAGTTGATGTAGTGTAGGTGGCAGTTTGAGGACAATCGTCTCGTGGGCTCGG
BC95	GTCTCGTCCGCTCGGAAGTCCATTCTTCTTCCAGACAGGGTCTCGTGGGCTCGG
BC96	TACATTGATGCATGGATGGTGGACTCTATGACCGTTCAGGTCTCGTGGGCTCGG
